# Supplementary material for: The Brain Gene Registry: a data snapshot
Source: J Neurodev Disord. 2024 Apr 17;16:17. doi: 10.1186/s11689-024-09530-3 (PMC11022437; doi:10.1186/s11689-024-09530-3)
Supplement: Supplementary file 2 — Additional File 2. Count of Brain Gene Variants. The number of variants observed for each brain gene included in the BGR. [file 11689_2024_9530_MOESM2_ESM.xls]

## Sheet: Additional_File_1
Brain Gene	Count
ACSL4	1
ACTB	1
ADAR	1
ADNP	1
ADSL	1
AFF3	1
AFF4	1
AGRN	1
AHDC1	1
AIFM1	1
ALDH7A1	1
ALG1	1
AMPD2	1
ANK3	2
ANKHD1	1
ANKRD11	1
ANKRD17	3
APOB	1
ARHGEF9	3
ARID1B	8
ASH1L	7
ASXL3	1
ATP1A1	1
ATP1A2	1
ATP2B2	1
ATRX	1
AUTS2	1
B4GALNT4	1
BCL11B	1
BDNF	1
CACNA1A	26
CACNA1H	1
CAMTA1	4
CASR	1
CCDC22	1
CCDC88C	1
CDH8	1
CDK13	2
CHAMP1	3
CHD2	2
CHD4	3
CHD5	3
CHD8	3
CHRNA2	3
CHRNA4	2
CHRNB2	1
CIC	1
CIT	1
CLN8	1
CNTN4	2
CNTNAP2	3
COL11A2	1
COL4A2	1
COQ6	1
CREBBP	1
CSF1R	1
CTCF	8
CTNNB1	2
CTSA	1
CTSF	1
CUL4B	1
DDX3X	3
DEAF1	4
DEPDC5	1
DLG4	5
DNMT3A	16
DOCK4	2
DPH5	2
DPP10	2
DSP	1
DUOXA2	1
DYNC1H1	6
DYRK1A	4
ELP2	1
EP300	1
EPS8	1
EZH2	1
FAAH2	2
FAT2	1
FBXO31	2
FBXW11	1
FLG	2
FMN2	1
FOXG1	1
FOXP1	2
FOXRED1	1
GABRA5	1
GABRB3	1
GALC	2
GATAD2B	1
GCDH	1
GDI1	2
GJB2	1
GJC2	1
GLI2	2
GLRA1	1
GNAO1	1
GNOA1	1
GRIA1	1
GRIK2	1
GRIN2A	1
GRIN2B	5
GRIN2D	1
HECW2	3
HEPACAM	8
HERC2	1
HFE	1
HIVEP2	3
HNRNPU	5
IGLL1	1
ITPR1	2
JAM3	1
JMJD1C	1
KANSL1	2
KAT6A	2
KCNB1	1
KCNC2	2
KCNH1	1
KCNK9	1
KCNMA1	1
KCNQ2	3
KCNQ3	2
KDM5B	2
KDM5C	10
KIDINS220	1
KIF1A	5
KIF4A	3
KMT2A	5
KMT2C	3
KMT2D	1
LAS1L	1
LIAS	1
MAGEL2	4
MAPK8IP3	3
MBD5	5
MED12	1
MED13L	2
MED23	2
MID1	1
MLC1	1
MT-ND4	1
MT-TL1	1
MYMK	1
MYT1L	12
NAGLU	1
NBEA	1
NCF4	1
NEGR1	1
NFIX	3
NIPA1	1
NIPBL	1
NKAP	2
NLGN3	2
NOTCH1	1
NPRL2	1
NPRL3	2
NRXN2	1
NSD1	4
NT5C2	1
OFD1	1
OGT	1
OPHN1	7
PAFAH1B1	1
PAX5	1
PAX6	1
PCDH19	1
PDE4D	1
PDS5A	1
PIGG	1
PIK3CA	2
PLXNA3	1
POGZ	1
POLG	3
POU4F3	1
PPP2R1A	6
PRICKLE1	1
PTCH1	3
PTEN	9
PTPN11	1
RAB3C	1
RAI1	1
RBM10	1
RMB27	1
RPGRIP1L	1
RPL10	1
RYR1	1
SATB2	3
SCN2A	8
SCN8A	2
SCP2	1
SET	1
SETBP1	8
SETD2	2
SETD5	16
SHANK3	1
SIN3A	1
SLC12A5	1
SLC2A1	1
SLC6A1	24
SLC6A8	2
SMARCA2	1
SMC1A	1
SNTG2	2
SON	3
SPAST	5
SPG7	1
SPTAN1	1
SRPX2	1
STAG1	1
STAG2	1
STXBP1	1
SYN1	4
SYNGAP1	1
SZT2	2
TAF1	3
TBL1XR1	4
TBX1	3
TGM1	1
TMLHE	1
TNR	2
TPO	1
TRIO	3
TRIP12	1
TRPM3	1
TSHZ3	1
TSPAN7	2
TUBB2A	1
TUBB2B	1
TUBB3	8
TUBB4A	2
UGT1A1	1
USP9X	2
VPS13D	1
WAC	11
WDFY3	1
ZBTB18	7
ZDHHC9	1
ZEB2	1
ZIC2	1
ZMYND11	2
ZNF711	5
